# Supplementary material for: The Danubian cryptic invader Theodoxus fluviatilis (Gastropoda: Neritidae) in the River Rhine: a potential indicator for metal pollution?
Source: Ecotoxicology. 2021 Oct 8;31(1):24–32. doi: 10.1007/s10646-021-02485-4 (PMC8752526; doi:10.1007/s10646-021-02485-4)
Supplement: Supplementary file 2 — Supplementary Materails [file 10646_2021_2485_MOESM2_ESM.xlsx]

## Sheet: environmental variables
Site_No	Temperature	pH	Conductivity	Oxygen	Chloride	Nitrite	Nitrate	Phosphate	Sulphate	Ammonium	Silicium	Calcium	Magnesium	Sodium	Cu_water	Cr_water	Sr_water	Zn_water	Fe_water	Cu_biofilm	Cr_biofilm	Sr_biofilm	Zn_biofilm	Fe_biofilm	Biofilm_mass
1	18.7	8.14	340	9.5	15.535	0.01292	1.04593	0.00308	25.37	0.02391	0.82956	28.014	7.133	11.183	9.45	0.75	345.475	5.96	33.9425	15.2261	16.8982	331.023	80.9736	11265.3	1.10509
2	18.2	8.15	340	8.1	15.911	0.0095	1.0319	0.0045	25.141	0.02705	1.00447	30.553	7.104	11.551	5.57925	0.75	345.7	6.013	37.145	21.5182	21.0361	342.44	93.2201	13061.7	0.819245
3	18.4	8.33	330	9.6	15.899	0.01157	1.00772	0.0044	25.239	0.01926	0.85968	30.721	7.077	11.521	2.17125	0.75	343.175	3.85725	39.1675	11.0675	14.8886	383.154	62.8885	9930.35	0.560132
4	20.9	7.65	340	8.9	13.755	0.01288	0.91518	0.00405	24.489	0.02267	0.77317	29.827	7.06	10.079	5.38	0.75	346.575	6.8	54.425	16.8308	19.4711	317.526	135.965	13677.6	3.68597
5	20.5	7.7	350	9.8	13.369	0.01279	0.87701	0.00233	23.587	0.01153	0.80952	29.903	7.047	5	5.08	0.75	340.4	3.52	74.0875	7.61863	13.2629	373.789	42.1263	6547.2	0.941784
6	20.5	7.98	350	9.1	14.06	0.01179	0.90734	0.0034	23.975	0.02128	0.90163	28.538	7.077	10.12	1.2	0.75	346.075	3.674	42.5325	14.2139	18.3483	450.885	81.0051	11500.6	1.53813
7	23	7.79	300	10.4	13.53	0.01194	0.87273	0.00411	23.757	0.01752	0.78701	29.183	7.007	5	1.2	0.75	340.1	2.6895	45.1975	5.7648	7.3526	570.114	33.4079	4990.11	0.856097
8	20.3	7.77	330	8.6	13.566	0.00711	0.93339	0.00717	23.675	0.02969	1.12394	31.389	7.13	5	1.2	0.75	344.175	11.8117	86.495	24.4758	21.2414	344.858	95.1706	13141.9	1.71741
9	20.4	7.87	330	8.7	13.7	0.00706	0.93533	0.00538	23.721	0.02496	0.91756	31.701	7.115	5	1.2	0.75	344.325	3.465	78.61	20.7381	19.3045	249.441	92.9212	14127.1	1.87308
10	20.9	7.8	300	9	13.676	0.01026	0.97381	0.00605	22.63	0.02414	1.04612	30.425	6.991	5	1.2	0.75	333.025	3.86	82.39	21.2246	19.6556	259.37	96.6988	14259.1	1.70206
11	20.4	7.79	390	9.2	12.204	0.01096	0.88316	0.0055	20.829	0.02229	0.95811	24.709	6.241	5	1.2	0.75	337.2	2.54975	78.53	20.2583	18.1398	309.198	79.4324	12643	1.94023
12	19.9	7.82	330	8.7	13.76	0.01082	0.89056	0.00402	22.361	0.02026	1.15547	28.212	6.996	5	1.2	0.75	330.7	2.19825	53.2925	18.1857	11.3623	349.125	49.114	6922.4	1.76057
13	24.5	7.99	310	8.5	12.698	0.01111	0.86236	0.00302	24.435	0.01767	0.92435	27.204	6.537	5	1.2	0.75	346.9	2.5075	74.8375	9.2878	17.3584	292.713	58.443	9041.82	1.12011
14	21	7.99	230	6	18.045	0.010985	1.03626	0.01692	25.905	0.00635	1.34714	51.7165	6.847	13.53	1.35	2.9495	298.225	5.16225	329	9.48683	18.2867	197.144	61.5841	10003.8	0.927258
15	23.6	7.9	340	7.8	14.042	0.01189	0.83528	0.00797	24.701	0.02366	1.14186	29.985	6.653	5	1.2	0.75	346.075	2.3505	60.74	14.4037	17.7404	278.927	83.3872	11065.9	1.53165
16	24.2	8.35	330	8.4	13.241	0.00996	0.61624	0.00182	24.967	0.01499	0.3643	28.584	6.792	5	2.4	0.75	344.675	6.04275	88.9725	13.3883	17.4271	175.666	69.3465	9628.71	1.18799
17	25.3	8.29	330	8.4	13.755	0.00792	0.38566	0.00501	25.652	0.01781	0.26013	31.341	7.041	5	1.2	0.75	347.325	2.1165	62.5275	19.7232	40.7884	471.648	155.378	6282.67	2.66587
18	24.3	8.02	279	6.8	18.486	0.009825	1.08038	0.00955	27.2125	0.00605	1.15407	54.226	6.9305	14.0875	1.35	2.5595	318.325	3.036	173.9	9.56281	16.6099	293.154	47.8462	8376.59	1.98732
19	22.3	8.14	273	6.4	19.8605	0.010075	1.05412	0.009565	28.628	0.00598	1.12216	54.792	6.9615	15.411	1.35	2.973	318.15	2.9845	117.575	11.0644	22.0164	193.734	57.9591	9196.85	0.846121
20	25.2	8.97	288	7.2	18.6905	0.007165	0.766765	0.001005	26.733	0.018055	1.32054	45.0675	7.3635	14.691	1.35	2.8505	321.1	3.33175	176.825	10.2289	14.7156	196.074	39.6426	6831.73	0.528757
21	21	8.07	251	6.9	23.193	0.007415	1.48891	0.0184	27.988	0.007815	2.77172	35.3645	6.4285	20.893	4.5365	3.59475	212.95	17.5775	454.575	28.5887	29.6294	95.6678	154.564	10393.9	0.322382
22	25.4	8.03	283	7	19.155	0.004615	0.77102	0.001365	27.266	0.00831	1.44686	45.4785	7.3975	15.0895	1.35	2.85975	324.075	3.1295	165.075	6.07409	11.832	415.276	30.7317	4823.12	0.182621
23	26.1	8.24	531	7.4	39.0015	0.010035	1.55264	0.024465	83.62	0.012165	2.05458	71.685	16.32	29.752	1.35	3.1735	475.55	7.7565	196.05	9.22301	12.0861	393.508	41.3526	5398.12	0.603574

## Sheet: snail biological variables
Site_No	Density	Size	Eggs	Females_proportion	Juveniles_proportion	Haemocytes	Midgut_gland_dilatation	Kidney_dilatation	Gill_dilatation	Male_pathology	Female_pathology
1	83.5031	3.5	2.0347	44.4444	73.1707	0	7.40741	0	0	0	8.33333
2	25	5.3	1.38865	77.2727	44.4444	0	0	0	0	20	5.88235
3	7.83699	5.7	2.61245	36.3636	46.6667	0	18.1818	0	0	0	0
4	22.5873	6.1	0	38.4615	18.1818	0	7.69231	0	0	0	0
5	151.724	7.5	558.365	40.9091	4.55545	0	4.54545	0	0	0	88.8889
6	69.3227	6.2	27.0975	50	27.5862	4.54545	0	0	0	9.09091	18.2
7	30.7167	5	0	44.4444	33.3333	0	16.6667	0	0	0	25
8	16.6052	4.4	0	52.381	61.1111	4.54545	9.09091	0	0	0	45.5
9	64.66	4.1	0	45.4545	65.5172	0	0	0	0	0	10
10	40.5405	5.7	2.07974	57.8947	28.2051	4.54545	0	0	0	0	0
11	546.087	3.5	10.4355	52.6316	78.3439	5.26316	21.0526	0	0	0	20
12	118.019	5.1	33.7334	31.8182	50	0	9.09091	0	0	0	0
13	162.903	3.7	116.041	75	72.3404	25	5	5	0	0	33.3
14	32.9341	6.3	1.49633	52.9412	18.1818	0	37.5	4.2	16.7	0	0
15	13.289	5.1	0	33.3333	50	0	12.5	0	0	0	12.5
16	13.2159	6	3.30385	37.5	33.3333	6.25	50	0	0	0	50
17	50.6692	5.4	48.7565	16.6667	58.4906	0	22.2222	0	0	0	66.7
18	181.275	6.1	101.612	38.4615	17.5824	0	7.6	0	0	12.5	0
19	95.5357	5.8	32.1448	33.3333	25.4717	2.2	15.2	6.5	0	0	0
20	289.474	4.7	294.164	35.7143	66.9421	0	0	0	0	22.2	60
21	138.229	5.6	38.8646	60	36.7188	0	0	0	0	25	16.7
22	206.897	5.7	234.529	33.3333	25.8333	0	0	0	0	15	10
23	151.694	4.2	1.47333	27.2727	55.3398	0	0	0	0	12.5	33.3
